# Supplementary material for: Decapeptide Inducer Promotes the Conidiation of Phytopathogenic Magnaporthe oryzae via the Mps1 MAPK Signaling Pathway
Source: Int J Mol Sci. 2025 Jun 19;26(12):5880. doi: 10.3390/ijms26125880 (PMC12192705; doi:10.3390/ijms26125880)
Supplement: Supplementary file 1 [file ijms-26-05880-s001.zip]

Archive with 1 entries (1 files):
- ijms-3647489-supplementary.pdf
